# Supplementary material for: Isolation of Endophytic Fungi and Effects on Secondary Metabolites in Hairy Roots of Salvia miltiorrhiza
Source: J Microbiol Biotechnol. 2025 Apr 9;35:e2411051. doi: 10.4014/jmb.2411.11051 (PMC12012612; doi:10.4014/jmb.2411.11051)
Supplement: Supplementary file 1 [file jmb-35-e2411051-supple.xlsx]

## Sheet: Sheet1
Dry weight
Sample	CK	SM207	SM215	SM217	SM220	SM229	SM234	SM236	SM237	SM246	SM248	SM254	SM261	SM267	SM273	SM275
1	0.231	0.181	0.135	0.197	0.19	0.17	0.21	0.178	0.215	0.167	0.165	0.198	0.12	0.205	0.198	0.205
2	0.212	0.174	0.121	0.182	0.181	0.168	0.215	0.174	0.238	0.158	0.16	0.18	0.115	0.195	0.195	0.2
3	0.208	0.173	0.128	0.178	0.17	0.16	0.208	0.185	0.202	0.16	0.162	0.17	0.115	0.205	0.188	0.21
Fresh weight
Sample	CK	SM207	SM215	SM217	SM220	SM229	SM234	SM236	SM237	SM246	SM248	SM254	SM261	SM267	SM273	SM275
1	2.5	2.1	1.6	2.05	1.9	1.7	2.4	1.86	2.4	1.91	1.69	2.1	1.61	2.41	2.31	2.41
2	2.45	2.15	1.58	2	1.86	1.63	2.3	1.8	2.51	1.78	1.75	1.87	1.59	2.5	2.35	2.31
3	2.53	2.13	1.65	2.1	1.92	1.6	2.37	1.75	2.47	1.8	1.77	1.91	1.65	2.47	2.31	2.37

## Sheet: Sheet2
SM236
	Control	Salvianolic acid B	Control	Rosmarinic acid	Control	Tanshinone I	Control	Tanshinone IIA	Control	Dihydrotanshinone I	Control	Cryptotanshinone
	1	1.51	1	0.51	1	0.55	1	0.34	1	0.3	1	0.61
	1	1.59	1	0.35	1	0.31	1	0.33	1	0.27	1	0.55
	1	1.24	1	0.4	1	0.35	1	0.35	1	0.29	1	0.41
	1	1.35	1	0.36	1	0.37	1	0.3	1	0.31	1	0.5
SM207
	Control	Salvianolic acid B	Control	Rosmarinic acid	Control	Tanshinone I	Control	Tanshinone IIA	Control	Dihydrotanshinone I	Control	Cryptotanshinone
	1	1.4	1	1.58	1	1.51	1	1.68	1	2.71	1	1.45
	1	1.5	1	1.45	1	1.15	1	1.65	1	2.56	1	1.4
	1	1.15	1	1.51	1	1.32	1	1.75	1	2.6	1	1.51
	1	1.38	1	1.48	1	1.18	1	1.61	1	2.58	1	1.4
SM261
	Control	Salvianolic acid B	Control	Rosmarinic acid	Control	Tanshinone I	Control	Tanshinone IIA	Control	Dihydrotanshinone I	Control	Cryptotanshinone
	1	1.49	1	1.61	1	2.05	1	1.1	1	1.51	1	0.55
	1	0.55	1	1.48	1	1.05	1	0.89	1	1.1	1	0.47
	1	1.14	1	1.01	1	1.1	1	0.8	1	1.05	1	0.48
	1	1.01	1	0.98	1	1.45	1	0.95	1	1.4	1	0.5
SM248
	Control	Salvianolic acid B	Control	Rosmarinic acid	Control	Tanshinone I	Control	Tanshinone IIA	Control	Dihydrotanshinone I	Control	Cryptotanshinone
	1	1.1	1	1.1	1	1.5	1	0.55	1	0.21	1	1.3
	1	0.55	1	1.48	1	0.8	1	0.65	1	0.55	1	1.35
	1	0.45	1	1.35	1	1.1	1	0.62	1	0.3	1	1.32
	1	0.65	1	1.36	1	1.02	1	0.5	1	0.5	1	1.26
SM220
	Control	Salvianolic acid B	Control	Rosmarinic acid	Control	Tanshinone I	Control	Tanshinone IIA	Control	Dihydrotanshinone I	Control	Cryptotanshinone
	1	1.55	1	0.8	1	0.52	1	0.75	1	1.22	1	0.85
	1	1.05	1	0.75	1	0.5	1	0.7	1	0.95	1	0.88
	1	1.1	1	0.75	1	0.55	1	0.58	1	0.88	1	0.75
	1	1.45	1	0.82	1	0.5	1	0.55	1	0.98	1	0.95
SM273
	Control	Salvianolic acid B	Control	Rosmarinic acid	Control	Tanshinone I	Control	Tanshinone IIA	Control	Dihydrotanshinone I	Control	Cryptotanshinone
	1	0.65	1	0.75	1	0.7	1	1.35	1	1.05	1	1.32
	1	0.55	1	0.8	1	0.45	1	1.2	1	0.63	1	1.25
	1	0.45	1	0.65	1	0.35	1	0.85	1	0.38	1	0.92
	1	0.1	1	0.46	1	0.37	1	0.96	1	0.42	1	1.02
SM237
	Control	Salvianolic acid B	Control	Rosmarinic acid	Control	Tanshinone I	Control	Tanshinone IIA	Control	Dihydrotanshinone I	Control	Cryptotanshinone
	1	1.62	1	1.73	1	2.02	1	0.05	1	0.52	1	1.52
	1	1.45	1	1.42	1	1.52	1	0.5	1	1.4	1	1.42
	1	1.25	1	1	1	1.49	1	0.85	1	1.1	1	0.59
	1	1.5	1	1.52	1	1.1	1	0.78	1	1.35	1	0.36
SM275
	Control	Salvianolic acid B	Control	Rosmarinic acid	Control	Tanshinone I	Control	Tanshinone IIA	Control	Dihydrotanshinone I	Control	Cryptotanshinone
	1	0.85	1	1.4	1	1.2	1	0.85	1	1.55	1	1.51
	1	0.9	1	1.05	1	0.95	1	0.95	1	0.59	1	1.15
	1	0.78	1	0.87	1	0.98	1	0.8	1	1.1	1	1.2
	1	0.88	1	0.95	1	1	1	0.88	1	1.05	1	1.05

## Sheet: Sheet3
Fresh weight		Low concentration CK			50mg/L			High concentration CK			150mg/L
	6d	3.75	3.98	4.05	4.31	4.15	4.2	3.65	4.1	3.92	5.25	5	5.31
	12d	5.5	4	4.2	5.02	5.37	5.27	5.17	5.1	5.48	5.18	5.05	5.3
	18d	7.1	6.9	7.32	7.35	7.75	7.52	7.02	6.78	7.25	4.62	5.05	4.8
Dry weight		Low concentration CK			50mg/L			High concentration CK			150mg/L
	6d	0.42	0.4	0.45	0.51	0.38	0.32	0.38	0.36	0.39	0.52	0.51	0.55
	12d	0.55	0.49	0.48	0.57	0.61	0.51	0.52	0.54	0.49	0.48	0.49	0.45
	18d	0.72	0.75	0.68	0.78	0.75	0.79	0.68	0.71	0.6	0.42	0.45	0.4

## Sheet: Sheet4
Romarinic Acid	Low concentration-6d	Low concentration CK-6d	High concentration-6d	High concentration CK-6d	Low concentration-12d	Low concentration CK-12d	High concentration-12d	High concentration CK-12d	Low concentration-18d	Low concentration CK-18d	High concentration-18d	High concentration CK-18d
1	13.5	12.5	12.2	12.4	16.8	14.6	14.6	13.8	18	17.6	14.2	16.6
2	13	12	12.1	12.2	16.5	14.2	14.3	13.7	17.8	17.7	15.1	16
3	14.2	12.2	12	12.1	17	14.5	13.9	14.2	18.5	17.7	14.9	15.9
Salvianolic Acid B	Low concentration-6d	Low concentration CK-6d	High concentration-6d	High concentration CK-6d	Low concentration-12d	Low concentration CK-12d	High concentration-12d	High concentration CK-12d	Low concentration-18d	Low concentration CK-18d	High concentration-18d	High concentration CK-18d
1	25.7	16.8	26.8	18.6	32.1	23.5	29.8	26	41.7	40.11	42.5	37.5
2	24.9	17.1	25	17.9	32	23	30.5	26.5	42.5	39.5	42.8	35.9
3	25.6	16.9	27.5	19	30.9	23.3	30.2	26.3	41	39.5	43.6	37.9
Tanshinone I	Low concentration-6d	Low concentration CK-6d	High concentration-6d	High concentration CK-6d	Low concentration-12d	Low concentration CK-12d	High concentration-12d	High concentration CK-12d	Low concentration-18d	Low concentration CK-18d	High concentration-18d	High concentration CK-18d
1	15.8	8	19.5	10.2	23.5	23.5	26.5	24.2	32.5	30.8	40.5	30.1
2	15.5	7.9	19	10.5	22.8	23.2	26.7	23.6	32.6	31.2	39.8	28.5
3	16.2	8.2	18.9	11	22.5	22.9	26.5	23.5	32	30.2	38.9	27.8
